# Supplementary material for: Feasibility of CMR Imaging during Biventricular Pacing: Comparison with Invasive Measurement as a Pathway towards a Novel Optimization Strategy
Source: J Clin Med. 2023 Jun 12;12(12):3998. doi: 10.3390/jcm12123998 (PMC10298880; doi:10.3390/jcm12123998)
Supplement: Supplementary file 1 [file jcm-12-03998-s001.zip]

Archive with 1 entries (1 files):
- jcm-2426361-supplementary.pdf
